# Supplementary material for: Single-cell transcriptomics identifies the differentiation trajectory from inflammatory monocytes to pro-resolving macrophages in a mouse skin allergy model
Source: Nat Commun. 2024 Feb 23;15:1666. doi: 10.1038/s41467-024-46148-4 (PMC10891131; doi:10.1038/s41467-024-46148-4)
Supplement: Supplementary file 4 — Source Data [file 41467_2024_46148_MOESM4_ESM.xlsx]

## Sheet: Fig. 1a
Ear thickness		WT			Ccr2-/-					WT			Ccr2-/-
Day0	TNP-OVA	23	22	23	23	22	22		Day0	0	-1	0	-1	0	0
	OVA	23	23	23	24	22	22		Day1	2	0	7	8	10	7
Day1	TNP-OVA	28	24	34	39	31	31		Day2	13	4	16	17	24	23
	OVA	26	24	27	31	21	24		Day3	22	15	23	33	30	35
Day2	TNP-OVA	38	29	42	48	46	46		Day4	25	17	30	48	38	38
	OVA	25	25	26	31	22	23		Day5	27	17	20	50	39	36
Day3	TNP-OVA	44	38	48	59	52	58		Day6	21	10	12	44	39	40
	OVA	22	23	25	26	22	23
Day4	TNP-OVA	49	42	53	78	60	61		Two-way ANOVA	Ordinary
	OVA	24	25	23	30	22	23		Alpha	0.05
Day5	TNP-OVA	50	41	45	82	62	60
	OVA	23	24	25	32	23	24		Source of Variation	% of total variation	P value	P value summary	Significant?
Day6	TNP-OVA	44	34	37	74	62	64		Interaction	7.951	0.0004	***	Yes
	OVA	23	24	25	30	23	24		Row Factor	66.01	1.438e-13	****	Yes
									Column Factor	19.75	3.9073e-10	****	Yes
									ANOVA table	SS	DF	MS	F (DFn, DFd)	P value		Difference between column means
									Interaction	740.9	6	123.5	F (6, 28) = 5.900	P=0.0004		Mean of WT	13.33
									Row Factor	6151	6	1025	F (6, 28) = 48.98	P=1.4380e-013		Mean of Ccr2-/-	26.57
									Column Factor	1840	1	1840	F (1, 28) = 87.92	P=3.9073e-010		Difference between means	-13.24
									Residual	586	28	20.93				SE of difference	1.412
																95% CI of difference	-16.13 to -10.35
									Compare each cell mean with the other cell mean in that row
									Number of families	1
									Number of comparisons per family	7
									Alpha	0.05
									Sidak's multiple comparisons test	Mean Diff.	95.00% CI of diff.	Significant?	Summary	Adjusted P Value
									WT - Ccr2-/-
									Day0	0	-10.81 to 10.81	No	ns	>0.9999
									Day1	-5.333	-16.14 to 5.474	No	ns	0.7156
									Day2	-10.33	-21.14 to 0.4741	No	ns	0.0674
									Day3	-12.67	-23.47 to -1.859	Yes	*	0.0145
									Day4	-17.33	-28.14 to -6.526	Yes	***	0.0005
									Day5	-20.33	-31.14 to -9.526	Yes	****	5.7821e-05
									Day6	-26.67	-37.47 to -15.86	Yes	****	6.3532e-07
									Test details	Mean 1	Mean 2	Mean Diff.	SE of diff.	N1	N2	t	DF
									WT - Ccr2-/-
									Day0	-0.3333	-0.3333	0	3.735	3	3	0	28
									Day1	3	8.333	-5.333	3.735	3	3	1.428	28
									Day2	11	21.33	-10.33	3.735	3	3	2.766	28
									Day3	20	32.67	-12.67	3.735	3	3	3.391	28
									Day4	24	41.33	-17.33	3.735	3	3	4.64	28
									Day5	21.33	41.67	-20.33	3.735	3	3	5.444	28
									Day6	14.33	41	-26.67	3.735	3	3	7.139	28

## Sheet: Fig. 1c
Hematopoietic cell	WT				CCR2					Basophil	WT				CCR2					Neutrophil	WT				CCR2					Macrophage	WT				CCR2
OVA	1.926	0.6465	5.2	1.035	1.809	0.872	1.652	0.108		OVA	0	8.31e-05	0	0.000227	0.001845	0.000236	0	0		OVA	0.0441	0.0135	0.203	0.0129	0.666	0.0488	0.3116	0.0088		OVA	0.4545	0.14385	0.941	0.2715	0.20115	0.22	0.17	0.01365
TNP-OVA	41.181	35.0175	8.02	12.21	85.164	75.096	90.5775	62.7		TNP-OVA	0.007215	0.015525	0.000877	0.00264	0.1034	0.1344	0.04485	0.04752		TNP-OVA	0.91575	1.012	0.148	0.2079	61.476	44.604	68.3475	46.728		TNP-OVA	13.653	8.51	2.3	2.6565	0.8084	0.84	0.936	0.8118
Two-way ANOVA	Ordinary									Two-way ANOVA	Ordinary									Two-way ANOVA	Ordinary									Two-way ANOVA	Ordinary
Alpha	0.05									Alpha	0.05									Alpha	0.05									Alpha	0.05
Source of Variation	% of total variation	P value	P value summary	Significant?						Source of Variation	% of total variation	P value	P value summary	Significant?						Source of Variation	% of total variation	P value	P value summary	Significant?						Source of Variation	% of total variation	P value	P value summary	Significant?
Interaction	18.03	0.0002	***	Yes						Interaction	22.57	0.0052	**	Yes						Interaction	31.4	6.3728e-07	****	Yes						Interaction	15.27	0.0594	ns	No
Row Factor	57.83	5.4695e-07	****	Yes						Row Factor	30.99	0.0018	**	Yes						Row Factor	32.57	5.2409e-07	****	Yes						Row Factor	23.77	0.0233	*	Yes
Column Factor	16.63	0.0002	***	Yes						Column Factor	23.1	0.0048	**	Yes						Column Factor	31.84	5.9157e-07	****	Yes						Column Factor	18.71	0.0398	*	Yes
ANOVA table	SS	DF	MS	F (DFn, DFd)	P value					ANOVA table	SS	DF	MS	F (DFn, DFd)	P value					ANOVA table	SS	DF	MS	F (DFn, DFd)	P value					ANOVA table	SS	DF	MS	F (DFn, DFd)	P value
Interaction	3066	1	3066	F (1, 12) = 28.81	P=0.0002					Interaction	0.005706	1	0.005706	F (1, 12) = 11.60	P=0.0052					Interaction	2973	1	2973	F (1, 12) = 89.83	P=6.3728e-007					Interaction	31.69	1	31.69	F (1, 12) = 4.336	P=0.0594
Row Factor	9837	1	9837	F (1, 12) = 92.43	P=5.4695e-007					Row Factor	0.007834	1	0.007834	F (1, 12) = 15.93	P=0.0018					Row Factor	3084	1	3084	F (1, 12) = 93.17	P=5.2409e-007					Row Factor	49.35	1	49.35	F (1, 12) = 6.752	P=0.0233
Column Factor	2829	1	2829	F (1, 12) = 26.58	P=0.0002					Column Factor	0.00584	1	0.00584	F (1, 12) = 11.87	P=0.0048					Column Factor	3015	1	3015	F (1, 12) = 91.09	P=5.9157e-007					Column Factor	38.84	1	38.84	F (1, 12) = 5.314	P=0.0398
Residual	1277	12	106.4							Residual	0.005902	12	0.0004919							Residual	397.2	12	33.1							Residual	87.71	12	7.309
Difference between column means			Difference between row means			Interaction CI				Difference between column means			Difference between row means			Interaction CI				Difference between column means			Difference between row means			Interaction CI				Difference between column means			Difference between row means			Interaction CI
Mean of WT	13.15		Mean of OVA	1.656		Mean diff, A1 - B1	1.092			Mean of WT	0.003321		Mean of OVA	0.0002989		Mean diff, A1 - B1	-0.0004427			Mean of WT	0.3196		Mean of OVA	0.1636		Mean diff, A1 - B1	-0.1904			Mean of WT	3.616		Mean of OVA	0.302		Mean diff, A1 - B1	0.3015
Mean of CCR2	39.75		Mean of TNP-OVA	51.25		Mean diff, A2 - B2	-54.28			Mean of CCR2	0.04153		Mean of TNP-OVA	0.04455		Mean diff, A2 - B2	-0.07598			Mean of CCR2	27.77		Mean of TNP-OVA	27.93		Mean diff, A2 - B2	-54.72			Mean of CCR2	0.5001		Mean of TNP-OVA	3.814		Mean diff, A2 - B2	5.931
Difference between means	-26.59		Difference between means	-49.59		(A1 -B1) - (A2 - B2)	55.37			Difference between means	-0.03821		Difference between means	-0.04425		(A1 -B1) - (A2 - B2)	0.07554			Difference between means	-27.45		Difference between means	-27.77		(A1 -B1) - (A2 - B2)	54.53			Difference between means	3.116		Difference between means	-3.513		(A1 -B1) - (A2 - B2)	-5.629
SE of difference	5.158		SE of difference	5.158		95% CI of difference	32.89 to 77.85			SE of difference	0.01109		SE of difference	0.01109		95% CI of difference	0.02721 to 0.1239			SE of difference	2.877		SE of difference	2.877		95% CI of difference	41.99 to 67.06			SE of difference	1.352		SE of difference	1.352		95% CI of difference	-11.52 to 0.2612
95% CI of difference	-37.83 to -15.35		95% CI of difference	-60.83 to -38.35		(B1 - A1) - (B2 - A2)	-55.37			95% CI of difference	-0.06237 to -0.01405		95% CI of difference	-0.06842 to -0.02009		(B1 - A1) - (B2 - A2)	-0.07554			95% CI of difference	-33.72 to -21.19		95% CI of difference	-34.03 to -21.50		(B1 - A1) - (B2 - A2)	-54.53			95% CI of difference	0.1709 to 6.061		95% CI of difference	-6.458 to -0.5673		(B1 - A1) - (B2 - A2)	5.629
						95% CI of difference	-77.85 to -32.89									95% CI of difference	-0.1239 to -0.02721									95% CI of difference	-67.06 to -41.99									95% CI of difference	-0.2612 to 11.52
Compare cell means regardless of rows and columns										Compare cell means regardless of rows and columns										Compare cell means regardless of rows and columns										Compare cell means regardless of rows and columns
Number of families	1									Number of families	1									Number of families	1									Number of families	1
Number of comparisons per family	6									Number of comparisons per family	6									Number of comparisons per family	6									Number of comparisons per family	6
Alpha	0.05									Alpha	0.05									Alpha	0.05									Alpha	0.05
Tukey's multiple comparisons test	Mean Diff.	95.00% CI of diff.	Significant?	Summary	Adjusted P Value					Tukey's multiple comparisons test	Mean Diff.	95.00% CI of diff.	Significant?	Summary	Adjusted P Value					Tukey's multiple comparisons test	Mean Diff.	95.00% CI of diff.	Significant?	Summary	Adjusted P Value					Tukey's multiple comparisons test	Mean Diff.	95.00% CI of diff.	Significant?	Summary	Adjusted P Value
OVA:WT vs. OVA:CCR2	1.092	-20.56 to 22.75	No	ns	0.9987					OVA:WT vs. OVA:CCR2	-0.0004427	-0.04700 to 0.04612	No	ns	>0.9999					OVA:WT vs. OVA:CCR2	-0.1904	-12.27 to 11.89	No	ns	>0.9999					OVA:WT vs. OVA:CCR2	0.3015	-5.374 to 5.977	No	ns	0.9985
OVA:WT vs. TNP-OVA:WT	-21.91	-43.56 to -0.2486	Yes	*	0.0471					OVA:WT vs. TNP-OVA:WT	-0.006487	-0.05305 to 0.04007	No	ns	0.9751					OVA:WT vs. TNP-OVA:WT	-0.5025	-12.58 to 11.58	No	ns	0.9993					OVA:WT vs. TNP-OVA:WT	-6.327	-12.00 to -0.6516	Yes	*	0.0276
OVA:WT vs. TNP-OVA:CCR2	-76.18	-97.84 to -54.53	Yes	****	1.1756e-06					OVA:WT vs. TNP-OVA:CCR2	-0.08246	-0.1290 to -0.03591	Yes	***	0.001					OVA:WT vs. TNP-OVA:CCR2	-55.22	-67.30 to -43.14	Yes	****	6.3464e-08					OVA:WT vs. TNP-OVA:CCR2	-0.3963	-6.072 to 5.279	No	ns	0.9967
OVA:CCR2 vs. TNP-OVA:WT	-23	-44.65 to -1.340	Yes	*	0.0364					OVA:CCR2 vs. TNP-OVA:WT	-0.006044	-0.05260 to 0.04052	No	ns	0.9796					OVA:CCR2 vs. TNP-OVA:WT	-0.3121	-12.39 to 11.77	No	ns	0.9998					OVA:CCR2 vs. TNP-OVA:WT	-6.629	-12.30 to -0.9531	Yes	*	0.021
OVA:CCR2 vs. TNP-OVA:CCR2	-77.27	-98.93 to -55.62	Yes	****	1.0073e-06					OVA:CCR2 vs. TNP-OVA:CCR2	-0.08202	-0.1286 to -0.03546	Yes	**	0.001					OVA:CCR2 vs. TNP-OVA:CCR2	-55.03	-67.11 to -42.95	Yes	****	6.6015e-08					OVA:CCR2 vs. TNP-OVA:CCR2	-0.6979	-6.373 to 4.978	No	ns	0.9826
TNP-OVA:WT vs. TNP-OVA:CCR2	-54.28	-75.93 to -32.62	Yes	****	4.0352e-05					TNP-OVA:WT vs. TNP-OVA:CCR2	-0.07598	-0.1225 to -0.02942	Yes	**	0.002					TNP-OVA:WT vs. TNP-OVA:CCR2	-54.72	-66.80 to -42.64	Yes	****	7.0438e-08					TNP-OVA:WT vs. TNP-OVA:CCR2	5.931	0.2552 to 11.61	Yes	*	0.0397
Test details	Mean 1	Mean 2	Mean Diff.	SE of diff.	N1	N2	q	DF		Test details	Mean 1	Mean 2	Mean Diff.	SE of diff.	N1	N2	q	DF		Test details	Mean 1	Mean 2	Mean Diff.	SE of diff.	N1	N2	q	DF		Test details	Mean 1	Mean 2	Mean Diff.	SE of diff.	N1	N2	q	DF
OVA:WT vs. OVA:CCR2	2.202	1.11	1.092	7.294	4	4	0.2116	12		OVA:WT vs. OVA:CCR2	7.753e-05	0.0005203	-0.0004427	0.01568	4	4	0.03992	12		OVA:WT vs. OVA:CCR2	0.06838	0.2588	-0.1904	4.068	4	4	0.0662	12		OVA:WT vs. OVA:CCR2	0.4527	0.1512	0.3015	1.912	4	4	0.2231	12
OVA:WT vs. TNP-OVA:WT	2.202	24.11	-21.91	7.294	4	4	4.247	12		OVA:WT vs. TNP-OVA:WT	7.753e-05	0.006564	-0.006487	0.01568	4	4	0.585	12		OVA:WT vs. TNP-OVA:WT	0.06838	0.5709	-0.5025	4.068	4	4	0.1747	12		OVA:WT vs. TNP-OVA:WT	0.4527	6.78	-6.327	1.912	4	4	4.681	12
OVA:WT vs. TNP-OVA:CCR2	2.202	78.38	-76.18	7.294	4	4	14.77	12		OVA:WT vs. TNP-OVA:CCR2	7.753e-05	0.08254	-0.08246	0.01568	4	4	7.437	12		OVA:WT vs. TNP-OVA:CCR2	0.06838	55.29	-55.22	4.068	4	4	19.2	12		OVA:WT vs. TNP-OVA:CCR2	0.4527	0.8491	-0.3963	1.912	4	4	0.2932	12
OVA:CCR2 vs. TNP-OVA:WT	1.11	24.11	-23	7.294	4	4	4.459	12		OVA:CCR2 vs. TNP-OVA:WT	0.0005203	0.006564	-0.006044	0.01568	4	4	0.545	12		OVA:CCR2 vs. TNP-OVA:WT	0.2588	0.5709	-0.3121	4.068	4	4	0.1085	12		OVA:CCR2 vs. TNP-OVA:WT	0.1512	6.78	-6.629	1.912	4	4	4.904	12
OVA:CCR2 vs. TNP-OVA:CCR2	1.11	78.38	-77.27	7.294	4	4	14.98	12		OVA:CCR2 vs. TNP-OVA:CCR2	0.0005203	0.08254	-0.08202	0.01568	4	4	7.397	12		OVA:CCR2 vs. TNP-OVA:CCR2	0.2588	55.29	-55.03	4.068	4	4	19.13	12		OVA:CCR2 vs. TNP-OVA:CCR2	0.1512	0.8491	-0.6979	1.912	4	4	0.5163	12
TNP-OVA:WT vs. TNP-OVA:CCR2	24.11	78.38	-54.28	7.294	4	4	10.52	12		TNP-OVA:WT vs. TNP-OVA:CCR2	0.006564	0.08254	-0.07598	0.01568	4	4	6.852	12		TNP-OVA:WT vs. TNP-OVA:CCR2	0.5709	55.29	-54.72	4.068	4	4	19.02	12		TNP-OVA:WT vs. TNP-OVA:CCR2	6.78	0.8491	5.931	1.912	4	4	4.387	12

## Sheet: Fig. 1d
Ear thickness		WT PBS			CCR2 PBS			CCR2 Mono				Two-way ANOVA	Ordinary
Day0	TNP-OVA	25	24	23	26	26	26	26	25	28		Alpha	0.05
	OVA	24	23	22	24	26	27	25	25	27
Day1	TNP-OVA	35	34	35	44	43	43	32	34	38		Source of Variation	% of total variation	P value	P value summary	Significant?
	OVA	25	22	23	25	26	28	27	24	27		Interaction	8.77	3.5187e-10	****	Yes
Day2	TNP-OVA	48	43	53	62	63	58	48	52	57		Row Factor	71.49	6.8667e-27	****	Yes
	OVA	24	22	23	25	27	26	25	26	29		Column Factor	17.68	2.1613e-18	****	Yes
Day3	TNP-OVA	47	47	50	72	68	67	51	51	53
	OVA	25	23	23	24	27	25	24	25	28		ANOVA table	SS	DF	MS	F (DFn, DFd)	P value
Day4	TNP-OVA	47	49	47	77	72	76	54	58	57		Interaction	1090	10	109	F (10, 36) = 15.32	P=3.5187e-010
	OVA	23	24	23	27	26	26	26	24	27		Row Factor	8884	5	1777	F (5, 36) = 249.9	P=6.8667e-027
Day5	TNP-OVA	43	46	46	78	72	82	58	58	62		Column Factor	2197	2	1098	F (2, 36) = 154.5	P=2.1613e-018
	OVA	24	24	23	25	27	27	28	25	27		Residual	256	36	7.111
	ΔEar thickness	WT PBS			CCR2 PBS			CCR2 Mono				Within each row, compare columns (simple effects within rows)
	Day0	1	1	1	2	0	-1	1	0	1
	Day1	10	12	12	19	17	15	5	10	11		Number of families	6
	Day2	24	21	30	37	36	32	23	26	28		Number of comparisons per family	3
	Day3	22	24	27	48	41	42	27	26	25		Alpha	0.05
	Day4	24	25	24	50	46	50	28	34	30
	Day5	19	22	23	53	45	55	30	33	35		Tukey's multiple comparisons test	Mean Diff.	95.00% CI of diff.	Significant?	Summary	Adjusted P Value
												Day0
												WT PBS vs. CCR2 PBS	0.6667	-4.655 to 5.989	No	ns	0.9497
												WT PBS vs. CCR2 Mono	0.3333	-4.989 to 5.655	No	ns	0.9872
												CCR2 PBS vs. CCR2 Mono	-0.3333	-5.655 to 4.989	No	ns	0.9872
												Day1
												WT PBS vs. CCR2 PBS	-5.667	-10.99 to -0.3446	Yes	*	0.0348
												WT PBS vs. CCR2 Mono	2.667	-2.655 to 7.989	No	ns	0.4466
												CCR2 PBS vs. CCR2 Mono	8.333	3.011 to 13.66	Yes	**	0.0014
												Day2
												WT PBS vs. CCR2 PBS	-10	-15.32 to -4.678	Yes	***	0.0002
												WT PBS vs. CCR2 Mono	-0.6667	-5.989 to 4.655	No	ns	0.9497
												CCR2 PBS vs. CCR2 Mono	9.333	4.011 to 14.66	Yes	***	0.0004
												Day3
												WT PBS vs. CCR2 PBS	-19.33	-24.66 to -14.01	Yes	****	4.0114e-10
												WT PBS vs. CCR2 Mono	-1.667	-6.989 to 3.655	No	ns	0.7263
												CCR2 PBS vs. CCR2 Mono	17.67	12.34 to 22.99	Yes	****	3.5872e-09
												Day4
												WT PBS vs. CCR2 PBS	-24.33	-29.66 to -19.01	Yes	****	6.2261e-13
												WT PBS vs. CCR2 Mono	-6.333	-11.66 to -1.011	Yes	*	0.0166
												CCR2 PBS vs. CCR2 Mono	18	12.68 to 23.32	Yes	****	2.3019e-09
												Day5
												WT PBS vs. CCR2 PBS	-29.67	-34.99 to -24.34	Yes	****	0
												WT PBS vs. CCR2 Mono	-11.33	-16.66 to -6.011	Yes	****	2.3493e-05
												CCR2 PBS vs. CCR2 Mono	18.33	13.01 to 23.66	Yes	****	1.4811e-09
												Test details	Mean 1	Mean 2	Mean Diff.	SE of diff.	N1	N2	q	DF
												Day0
												WT PBS vs. CCR2 PBS	1	0.3333	0.6667	2.177	3	3	0.433	36
												WT PBS vs. CCR2 Mono	1	0.6667	0.3333	2.177	3	3	0.2165	36
												CCR2 PBS vs. CCR2 Mono	0.3333	0.6667	-0.3333	2.177	3	3	0.2165	36
												Day1
												WT PBS vs. CCR2 PBS	11.33	17	-5.667	2.177	3	3	3.681	36
												WT PBS vs. CCR2 Mono	11.33	8.667	2.667	2.177	3	3	1.732	36
												CCR2 PBS vs. CCR2 Mono	17	8.667	8.333	2.177	3	3	5.413	36
												Day2
												WT PBS vs. CCR2 PBS	25	35	-10	2.177	3	3	6.495	36
												WT PBS vs. CCR2 Mono	25	25.67	-0.6667	2.177	3	3	0.433	36
												CCR2 PBS vs. CCR2 Mono	35	25.67	9.333	2.177	3	3	6.062	36
												Day3
												WT PBS vs. CCR2 PBS	24.33	43.67	-19.33	2.177	3	3	12.56	36
												WT PBS vs. CCR2 Mono	24.33	26	-1.667	2.177	3	3	1.083	36
												CCR2 PBS vs. CCR2 Mono	43.67	26	17.67	2.177	3	3	11.47	36
												Day4
												WT PBS vs. CCR2 PBS	24.33	48.67	-24.33	2.177	3	3	15.8	36
												WT PBS vs. CCR2 Mono	24.33	30.67	-6.333	2.177	3	3	4.114	36
												CCR2 PBS vs. CCR2 Mono	48.67	30.67	18	2.177	3	3	11.69	36
												Day5
												WT PBS vs. CCR2 PBS	21.33	51	-29.67	2.177	3	3	19.27	36
												WT PBS vs. CCR2 Mono	21.33	32.67	-11.33	2.177	3	3	7.361	36
												CCR2 PBS vs. CCR2 Mono	51	32.67	18.33	2.177	3	3	11.91	36

## Sheet: Fig. 1e
	WT PBS			CCR2 PBS			CCR2 Mono
OVA	1.242	1.034	0.828	0.942	0.627	0.452	0.3885	0.676	0.436
TNP-OVA	23.653	13.212	9.99	37.2	46.3125	37.388	24.922	19.41	21.792
Two-way ANOVA	Ordinary
Alpha	0.05
Source of Variation	% of total variation	P value	P value summary	Significant?
Interaction	12.45	0.0003	***	Yes
Row Factor	71.28	7.5209e-09	****	Yes
Column Factor	12	0.0003	***	Yes
ANOVA table	SS	DF	MS	F (DFn, DFd)	P value		Difference between row means
Interaction	501.3	2	250.7	F (2, 12) = 17.51	0.0003		Mean of OVA	0.7362
Row Factor	2869	1	2869	F (1, 12) = 200.4	7.5209e-09		Mean of TNP-OVA	25.99
Column Factor	483	2	241.5	F (2, 12) = 16.87	0.0003		Difference between means	-25.25
Residual	171.8	12	14.32				SE of difference	1.784
							95% CI of difference	-29.14 to -21.36
Compare cell means regardless of rows and columns
Number of families	1
Number of comparisons per family	15
Alpha	0.05
Tukey's multiple comparisons test	Mean Diff.	95.00% CI of diff.	Significant?	Summary	Adjusted P Value
OVA:CCR2 PBS vs. OVA:CCR2 Mono	0.1735	-10.20 to 10.55	No	ns	>0.9999
OVA:CCR2 PBS vs. OVA:WT PBS	-0.361	-10.74 to 10.02	No	ns	>0.9999
OVA:CCR2 PBS vs. TNP-OVA:CCR2 PBS	-39.63	-50.00 to -29.25	Yes	****	2.7299e-07
OVA:CCR2 PBS vs. TNP-OVA:CCR2 Mono	-21.37	-31.74 to -10.99	Yes	***	0.0002
OVA:CCR2 PBS vs. TNP-OVA:WT PBS	-14.94	-25.32 to -4.567	Yes	**	0.0042
OVA:CCR2 Mono vs. OVA:WT PBS	-0.5345	-10.91 to 9.843	No	ns	>0.9999
OVA:CCR2 Mono vs. TNP-OVA:CCR2 PBS	-39.8	-50.18 to -29.42	Yes	****	2.5983e-07
OVA:CCR2 Mono vs. TNP-OVA:CCR2 Mono	-21.54	-31.92 to -11.16	Yes	***	0.0002
OVA:CCR2 Mono vs. TNP-OVA:WT PBS	-15.12	-25.50 to -4.741	Yes	**	0.0038
OVA:WT PBS vs. TNP-OVA:CCR2 PBS	-39.27	-49.64 to -28.89	Yes	****	3.0272e-07
OVA:WT PBS vs. TNP-OVA:CCR2 Mono	-21.01	-31.38 to -10.63	Yes	***	0.0002
OVA:WT PBS vs. TNP-OVA:WT PBS	-14.58	-24.96 to -4.206	Yes	**	0.0051
TNP-OVA:CCR2 PBS vs. TNP-OVA:CCR2 Mono	18.26	7.882 to 28.64	Yes	***	0.0008
TNP-OVA:CCR2 PBS vs. TNP-OVA:WT PBS	24.68	14.30 to 35.06	Yes	****	4.384e-05
TNP-OVA:CCR2 Mono vs. TNP-OVA:WT PBS	6.423	-3.954 to 16.80	No	ns	0.3578
Test details	Mean 1	Mean 2	Mean Diff.	SE of diff.	N1	N2	q	DF
OVA:CCR2 PBS vs. OVA:CCR2 Mono	0.6737	0.5002	0.1735	3.089	3	3	0.07942	12
OVA:CCR2 PBS vs. OVA:WT PBS	0.6737	1.035	-0.361	3.089	3	3	0.1652	12
OVA:CCR2 PBS vs. TNP-OVA:CCR2 PBS	0.6737	40.3	-39.63	3.089	3	3	18.14	12
OVA:CCR2 PBS vs. TNP-OVA:CCR2 Mono	0.6737	22.04	-21.37	3.089	3	3	9.781	12
OVA:CCR2 PBS vs. TNP-OVA:WT PBS	0.6737	15.62	-14.94	3.089	3	3	6.841	12
OVA:CCR2 Mono vs. OVA:WT PBS	0.5002	1.035	-0.5345	3.089	3	3	0.2447	12
OVA:CCR2 Mono vs. TNP-OVA:CCR2 PBS	0.5002	40.3	-39.8	3.089	3	3	18.22	12
OVA:CCR2 Mono vs. TNP-OVA:CCR2 Mono	0.5002	22.04	-21.54	3.089	3	3	9.861	12
OVA:CCR2 Mono vs. TNP-OVA:WT PBS	0.5002	15.62	-15.12	3.089	3	3	6.92	12
OVA:WT PBS vs. TNP-OVA:CCR2 PBS	1.035	40.3	-39.27	3.089	3	3	17.97	12
OVA:WT PBS vs. TNP-OVA:CCR2 Mono	1.035	22.04	-21.01	3.089	3	3	9.616	12
OVA:WT PBS vs. TNP-OVA:WT PBS	1.035	15.62	-14.58	3.089	3	3	6.676	12
TNP-OVA:CCR2 PBS vs. TNP-OVA:CCR2 Mono	40.3	22.04	18.26	3.089	3	3	8.358	12
TNP-OVA:CCR2 PBS vs. TNP-OVA:WT PBS	40.3	15.62	24.68	3.089	3	3	11.3	12
TNP-OVA:CCR2 Mono vs. TNP-OVA:WT PBS	22.04	15.62	6.423	3.089	3	3	2.94	12

## Sheet: Fig. 2e
		Resident-like				Classical monocyte				Early CMDM				Late CMDM
	Day0	0.708875	0.675125	0.529375		0.1325	0.10175	0.089375		0.027825	0.0165	0.020625		0.258375	0.25025	0.1925
	Day1	0.44405	0.51975	0.5902		0.429525	0.30825	0.6188		0.089225	0.07425	0.208		0.437825	0.37575	0.6292
	Day2	1.33332	1.4819	1.1557		1.64255	1.21545	1.7399		0.931	0.90155	1.03505		0.927675	1.28845	1.16523
	Day3	0.7896	1.4874	0.5546		6.272	5.9385	6.909		7.616	6.549	6.063		4.0096	2.76945	1.5651
	Day4	0.956	1.0488	0.90735	0.4991	4.16	3.036	1.9665	2.61223	6.64	6.348	3.174	2.1413	2.316	3.0084	1.4559	0.99015
	Day5	1.8051	1.69125	0.805475	0.7936	1.2078	0.611925	1.01	0.713	2.2308	1.06088	1.61347	1.3547	3.399	2.82285	3.131	1.8476

## Sheet: Fig. 3f
Apoptotic neutrophil uptake
Mono	Early	Late	Resident
3742	11721	19895	4056
4222	12873	19932	6055
2511	15844	28452	5341
ANOVA summary
F	30.66
P value	9.7549e-05
P value summary	****
Significant diff. among means (P < 0.05)?	Yes
R squared	0.92
Brown-Forsythe test			Bartlett's test
F (DFn, DFd)	0.4911 (3, 8)		Bartlett's statistic (corrected)
P value	0.6981		P value
P value summary	ns		P value summary
Are SDs significantly different (P < 0.05)?	No		Are SDs significantly different (P < 0.05)?
ANOVA table	SS	DF	MS	F (DFn, DFd)	P value
Treatment (between columns)	704497310	3	234832437	F (3, 8) = 30.66	P=9.7549e-005
Residual (within columns)	61265799	8	7658225
Total	765763109	11
Number of families	1
Number of comparisons per family	6
Alpha	0.05
Tukey's multiple comparisons test	Mean Diff.	95.00% CI of diff.	Significant?	Summary	Adjusted P Value
Mono vs. Early	-9988	-17223 to -2752	Yes	**	0.0096	A-B
Mono vs. Late	-19268	-26504 to -12032	Yes	***	0.0001	A-C
Mono vs. Resident	-1659	-8895 to 5577	No	ns	0.8807	A-D
Early vs. Late	-9280	-16516 to -2045	Yes	*	0.0144	B-C
Early vs. Resident	8329	1093 to 15564	Yes	*	0.0255	B-D
Late vs. Resident	17609	10373 to 24845	Yes	***	0.0002	C-D
Test details	Mean 1	Mean 2	Mean Diff.	SE of diff.	n1	n2	q	DF
Mono vs. Early	3492	13479	-9988	2260	3	3	6.251	8
Mono vs. Late	3492	22760	-19268	2260	3	3	12.06	8
Mono vs. Resident	3492	5151	-1659	2260	3	3	1.038	8
Early vs. Late	13479	22760	-9280	2260	3	3	5.808	8
Early vs. Resident	13479	5151	8329	2260	3	3	5.213	8
Late vs. Resident	22760	5151	17609	2260	3	3	11.02	8

## Sheet: Fig. 3h
OVA uptake
Mono	Early	Late	Resident
922	12385	31298	19339
941	8882	22031	14520
815	11551	23407	15349
ANOVA summary
F	36.55
P value	5.1149e-05
P value summary	****
Significant diff. among means (P < 0.05)?	Yes
R squared	0.932
Brown-Forsythe test			Bartlett's test
F (DFn, DFd)	0.7928 (3, 8)		Bartlett's statistic (corrected)
P value	0.5313		P value
P value summary	ns		P value summary
Are SDs significantly different (P < 0.05)?	No		Are SDs significantly different (P < 0.05)?
ANOVA table	SS	DF	MS	F (DFn, DFd)	P value
Treatment (between columns)	959438456	3	319812819	F (3, 8) = 36.55	P=5.1149e-005
Residual (within columns)	69995487	8	8749436
Total	1029433943	11
Number of families	1
Number of comparisons per family	6
Alpha	0.05
Tukey's multiple comparisons test	Mean Diff.	95.00% CI of diff.	Significant?	Summary	Adjusted P Value
Mono vs. Early	-10047	-17781 to -2313	Yes	*	0.0135	A-B
Mono vs. Late	-24686	-32420 to -16952	Yes	****	3.3614e-05	A-C
Mono vs. Resident	-15510	-23244 to -7776	Yes	***	0.0009	A-D
Early vs. Late	-14639	-22373 to -6905	Yes	**	0.0014	B-C
Early vs. Resident	-5463	-13197 to 2271	No	ns	0.1865	B-D
Late vs. Resident	9176	1442 to 16910	Yes	*	0.0218	C-D
Test details	Mean 1	Mean 2	Mean Diff.	SE of diff.	n1	n2	q	DF
Mono vs. Early	892.7	10939	-10047	2415	3	3	5.883	8
Mono vs. Late	892.7	25579	-24686	2415	3	3	14.46	8
Mono vs. Resident	892.7	16403	-15510	2415	3	3	9.082	8
Early vs. Late	10939	25579	-14639	2415	3	3	8.572	8
Early vs. Resident	10939	16403	-5463	2415	3	3	3.199	8
Late vs. Resident	25579	16403	9176	2415	3	3	5.373	8

## Sheet: Fig. 3i
Apoptotic neutrophil uptake			OVA uptake
WT	Ccr2-/-		WT	Ccr2-/-
17815	6295		22639	8011
33913	10351		25396	12532
8401	5536		15875	8538
16856	4695		33807	16055
42080	3008
18722	5474
Column B	Ccr2-/-		Column B	Ccr2-/-
vs.	vs.		vs.	vs.
Column A	WT		Column A	WT
Unpaired t test			Unpaired t test
P value	0.0082		P value	0.0196
P value summary	**		P value summary	*
Significantly different (P < 0.05)?	Yes		Significantly different (P < 0.05)?	Yes
One- or two-tailed P value?	Two-tailed		One- or two-tailed P value?	Two-tailed
t, df	t=3.287, df=10		t, df	t=3.159, df=6
How big is the difference?			How big is the difference?
Mean of column A	22965		Mean of column A	24429
Mean of column B	5893		Mean of column B	11284
Difference between means (B - A) ± SEM	-17071 ± 5194		Difference between means (B - A) ± SEM	-13145 ± 4162
95% confidence interval	-28644 to -5499		95% confidence interval	-23328 to -2962
R squared (eta squared)	0.5193		R squared (eta squared)	0.6245
F test to compare variances			F test to compare variances
F, DFn, Dfd	25.89, 5, 5		F, DFn, Dfd	3.882, 3, 3
P value	0.0028		P value	0.2947
P value summary	**		P value summary	ns
Significantly different (P < 0.05)?	Yes		Significantly different (P < 0.05)?	No

## Sheet: Fig. 4c
Ear thickness		WT rIgG		Ccr2-/- rIgG				Ccr2-/- anti-Ly6G
Day0	TNP-OVA	25	24	24	23	24	23	23	24	23	27
	OVA	24	24	23	22	23	23	24	24	24	23
Day1	TNP-OVA	33	40	34	36	33	34	24	26	26	29
	OVA	24	25	22	22	24	24	23	25	24	25
Day2	TNP-OVA	47	48	56	53	52	51	34	38	34	40
	OVA	27	26	25	23	24	24	24	27	25	23
Day3	TNP-OVA	48	54	67	72	58	63	38	46	42	46
	OVA	30	24	22	24	24	26	24	27	26	24
Day4	TNP-OVA	47	51	72	76	64	65	42	52	53	51
	OVA	25	24	23	24	24	24	23	26	24	22
Day5	TNP-OVA	47	48	78	77	72	72	51	55	58	53
	OVA	26	23	23	23	24	24	23	27	24	22
ΔEar thickness		WT rIgG		Ccr2-/- rIgG				Ccr2-/- anti-Ly6G
Day0		1	0	1	1	1	0	-1	0	-1	4
Day1		9	15	12	14	9	10	1	1	2	4
Day2		20	22	31	30	28	27	10	11	9	17
Day3		18	30	45	48	34	37	14	19	16	22
Day4		22	27	49	52	40	41	19	26	29	29
Day5		21	25	55	54	48	48	28	28	34	31
Two-way ANOVA	Ordinary
Alpha	0.05
Source of Variation	% of total variation	P value	P value summary	Significant?
Interaction	8.658	6.7801e-08	****	Yes
Row Factor	53.79	1.9417e-23	****	Yes
Column Factor	19.05	6.9106e-17	****	Yes
ANOVA table	SS (Type III)	DF	MS	F (DFn, DFd)	P value
Interaction	1345	10	134.5	F (10, 42) = 9.318	P=6.7801e-008
Row Factor	8357	5	1671	F (5, 42) = 115.8	P=1.9417e-023
Column Factor	2960	2	1480	F (2, 42) = 102.5	P=6.9106e-017
Residual	606.3	42	14.43
Within each row, compare columns (simple effects within rows)
Number of families	6
Number of comparisons per family	3
Alpha	0.05
Tukey's multiple comparisons test	Predicted (LS) mean diff.	95.00% CI of diff.	Significant?	Summary	Adjusted P Value
Day0
WT rIgG vs. Ccr2-/- rIgG	-0.25	-8.244 to 7.744	No	ns	0.9968
WT rIgG vs. Ccr2-/- anti-Ly6G	-3.553e-15	-7.994 to 7.994	No	ns	>0.9999
Ccr2-/- rIgG vs. Ccr2-/- anti-Ly6G	0.25	-6.277 to 6.777	No	ns	0.9952
Day1
WT rIgG vs. Ccr2-/- rIgG	0.75	-7.244 to 8.744	No	ns	0.9718
WT rIgG vs. Ccr2-/- anti-Ly6G	10	2.006 to 17.99	Yes	*	0.0111
Ccr2-/- rIgG vs. Ccr2-/- anti-Ly6G	9.25	2.723 to 15.78	Yes	**	0.0037
Day2
WT rIgG vs. Ccr2-/- rIgG	-8	-15.99 to -0.006304	Yes	*	0.0498
WT rIgG vs. Ccr2-/- anti-Ly6G	9.25	1.256 to 17.24	Yes	*	0.02
Ccr2-/- rIgG vs. Ccr2-/- anti-Ly6G	17.25	10.72 to 23.78	Yes	****	2.9254e-07
Day3
WT rIgG vs. Ccr2-/- rIgG	-17	-24.99 to -9.006	Yes	****	1.82e-05
WT rIgG vs. Ccr2-/- anti-Ly6G	6.25	-1.744 to 14.24	No	ns	0.1514
Ccr2-/- rIgG vs. Ccr2-/- anti-Ly6G	23.25	16.72 to 29.78	Yes	****	2.0942e-10
Day4
WT rIgG vs. Ccr2-/- rIgG	-21	-28.99 to -13.01	Yes	****	3.3233e-07
WT rIgG vs. Ccr2-/- anti-Ly6G	-1.25	-9.244 to 6.744	No	ns	0.9237
Ccr2-/- rIgG vs. Ccr2-/- anti-Ly6G	19.75	13.22 to 26.28	Yes	****	1.3675e-08
Day5
WT rIgG vs. Ccr2-/- rIgG	-28.25	-36.24 to -20.26	Yes	****	2.5959e-10
WT rIgG vs. Ccr2-/- anti-Ly6G	-7.25	-15.24 to 0.7437	No	ns	0.0822
Ccr2-/- rIgG vs. Ccr2-/- anti-Ly6G	21	14.47 to 27.53	Yes	****	3.0155e-09
Test details	Predicted (LS) mean 1	Predicted (LS) mean 2	Predicted (LS) mean diff.	SE of diff.	N1	N2	q	DF
Day0
WT rIgG vs. Ccr2-/- rIgG	0.5	0.75	-0.25	3.29	2	4	0.1075	42
WT rIgG vs. Ccr2-/- anti-Ly6G	0.5	0.5	-3.553e-15	3.29	2	4	1.527e-15	42
Ccr2-/- rIgG vs. Ccr2-/- anti-Ly6G	0.75	0.5	0.25	2.686	4	4	0.1316	42
Day1
WT rIgG vs. Ccr2-/- rIgG	12	11.25	0.75	3.29	2	4	0.3224	42
WT rIgG vs. Ccr2-/- anti-Ly6G	12	2	10	3.29	2	4	4.298	42
Ccr2-/- rIgG vs. Ccr2-/- anti-Ly6G	11.25	2	9.25	2.686	4	4	4.869	42
Day2
WT rIgG vs. Ccr2-/- rIgG	21	29	-8	3.29	2	4	3.439	42
WT rIgG vs. Ccr2-/- anti-Ly6G	21	11.75	9.25	3.29	2	4	3.976	42
Ccr2-/- rIgG vs. Ccr2-/- anti-Ly6G	29	11.75	17.25	2.686	4	4	9.081	42
Day3
WT rIgG vs. Ccr2-/- rIgG	24	41	-17	3.29	2	4	7.307	42
WT rIgG vs. Ccr2-/- anti-Ly6G	24	17.75	6.25	3.29	2	4	2.686	42
Ccr2-/- rIgG vs. Ccr2-/- anti-Ly6G	41	17.75	23.25	2.686	4	4	12.24	42
Day4
WT rIgG vs. Ccr2-/- rIgG	24.5	45.5	-21	3.29	2	4	9.026	42
WT rIgG vs. Ccr2-/- anti-Ly6G	24.5	25.75	-1.25	3.29	2	4	0.5373	42
Ccr2-/- rIgG vs. Ccr2-/- anti-Ly6G	45.5	25.75	19.75	2.686	4	4	10.4	42
Day5
WT rIgG vs. Ccr2-/- rIgG	23	51.25	-28.25	3.29	2	4	12.14	42
WT rIgG vs. Ccr2-/- anti-Ly6G	23	30.25	-7.25	3.29	2	4	3.116	42
Ccr2-/- rIgG vs. Ccr2-/- anti-Ly6G	51.25	30.25	21	2.686	4	4	11.05	42

## Sheet: Fig 4d
Hematopoietic cell	WT rIgG		CCR2 rIgG				CCR2 anti-Ly6G					Neutrophil	WT rIgG		CCR2 rIgG				CCR2 anti-Ly6G
OVA	4.731	3.328	6.699	2.565	2.2605	2.202	0.75	1.225	2.5465	1.4		OVA	1.0165	0.936	3.795	0.75	0.9735	0.612	0.0155	0.00686	0.06875	0.0984
TNP-OVA	23.485	10.0775	92.336	139.536	30.058	61.83	20.851	12.2285	14.4885	25.738		TNP-OVA	3.5475	0.9657	54.4265	94.32	12.692	40.0275	3.538	0.79365	0.4953	2.5024
Two-way ANOVA	Ordinary											Two-way ANOVA	Ordinary
Alpha	0.05											Alpha	0.05
Source of Variation	% of total variation	P value	P value summary	Significant?								Source of Variation	% of total variation	P value	P value summary	Significant?
Interaction	18.94	0.0257	*	Yes								Interaction	23.85	0.0186	*	Yes
Row Factor	23.47	0.0039	**	Yes								Row Factor	12.01	0.0357	*	Yes
Column Factor	20.26	0.0211	*	Yes								Column Factor	26.29	0.0137	*	Yes
ANOVA table	SS (Type III)	DF	MS	F (DFn, DFd)	P value		Difference between row means					ANOVA table	SS (Type III)	DF	MS	F (DFn, DFd)	P value		Difference between row means
Interaction	4628	2	2314	F (2, 14) = 4.808	P=0.0257		Predicted (LS) mean of OVA	2.981				Interaction	2676	2	1338	F (2, 14) = 5.365	P=0.0186		Predicted (LS) mean of OVA	0.8521
Row Factor	5736	1	5736	F (1, 14) = 11.92	P=0.0039		Predicted (LS) mean of TNP-OVA	38.68				Row Factor	1347	1	1347	F (1, 14) = 5.401	P=0.0357		Predicted (LS) mean of TNP-OVA	18.15
Column Factor	4951	2	2476	F (2, 14) = 5.144	P=0.0211		Difference between predicted means	-35.7				Column Factor	2950	2	1475	F (2, 14) = 5.914	P=0.0137		Difference between predicted means	-17.3
Residual	6738	14	481.3				SE of difference	10.34				Residual	3491	14	249.4				SE of difference	7.444
							95% CI of difference	-57.88 to -13.52											95% CI of difference	-33.27 to -1.334
Compare cell means regardless of rows and columns												Compare cell means regardless of rows and columns
Number of families	1											Number of families	1
Number of comparisons per family	15											Number of comparisons per family	15
Alpha	0.05											Alpha	0.05
Tukey's multiple comparisons test	Predicted (LS) mean diff.	95.00% CI of diff.	Significant?	Summary	Adjusted P Value							Tukey's multiple comparisons test	Predicted (LS) mean diff.	95.00% CI of diff.	Significant?	Summary	Adjusted P Value
OVA:WT rIgG vs. OVA:CCR2 rIgG	0.5979	-61.72 to 62.91	No	ns	>0.9999							OVA:WT rIgG vs. OVA:CCR2 rIgG	-0.5564	-45.41 to 44.30	No	ns	>0.9999
OVA:WT rIgG vs. OVA:CCR2 anti-Ly6G	2.549	-59.77 to 64.86	No	ns	>0.9999							OVA:WT rIgG vs. OVA:CCR2 anti-Ly6G	0.9289	-43.93 to 45.78	No	ns	>0.9999
OVA:WT rIgG vs. TNP-OVA:WT rIgG	-12.75	-84.71 to 59.20	No	ns	0.9907							OVA:WT rIgG vs. TNP-OVA:WT rIgG	-1.28	-53.07 to 50.51	No	ns	>0.9999
OVA:WT rIgG vs. TNP-OVA:CCR2 rIgG	-76.91	-139.2 to -14.60	Yes	*	0.0123							OVA:WT rIgG vs. TNP-OVA:CCR2 rIgG	-49.39	-94.25 to -4.535	Yes	*	0.0274
OVA:WT rIgG vs. TNP-OVA:CCR2 anti-Ly6G	-14.3	-76.61 to 48.02	No	ns	0.9712							OVA:WT rIgG vs. TNP-OVA:CCR2 anti-Ly6G	-0.8561	-45.71 to 44.00	No	ns	>0.9999
OVA:CCR2 rIgG vs. OVA:CCR2 anti-Ly6G	1.951	-48.93 to 52.83	No	ns	>0.9999							OVA:CCR2 rIgG vs. OVA:CCR2 anti-Ly6G	1.485	-35.14 to 38.11	No	ns	>0.9999
OVA:CCR2 rIgG vs. TNP-OVA:WT rIgG	-13.35	-75.66 to 48.96	No	ns	0.9785							OVA:CCR2 rIgG vs. TNP-OVA:WT rIgG	-0.724	-45.58 to 44.13	No	ns	>0.9999
OVA:CCR2 rIgG vs. TNP-OVA:CCR2 rIgG	-77.51	-128.4 to -26.63	Yes	**	0.0022							OVA:CCR2 rIgG vs. TNP-OVA:CCR2 rIgG	-48.83	-85.46 to -12.21	Yes	**	0.0067
OVA:CCR2 rIgG vs. TNP-OVA:CCR2 anti-Ly6G	-14.89	-65.77 to 35.98	No	ns	0.9231							OVA:CCR2 rIgG vs. TNP-OVA:CCR2 anti-Ly6G	-0.2997	-36.92 to 36.32	No	ns	>0.9999
OVA:CCR2 anti-Ly6G vs. TNP-OVA:WT rIgG	-15.3	-77.62 to 47.01	No	ns	0.9618							OVA:CCR2 anti-Ly6G vs. TNP-OVA:WT rIgG	-2.209	-47.06 to 42.65	No	ns	>0.9999
OVA:CCR2 anti-Ly6G vs. TNP-OVA:CCR2 rIgG	-79.46	-130.3 to -28.58	Yes	**	0.0017							OVA:CCR2 anti-Ly6G vs. TNP-OVA:CCR2 rIgG	-50.32	-86.94 to -13.69	Yes	**	0.0053
OVA:CCR2 anti-Ly6G vs. TNP-OVA:CCR2 anti-Ly6G	-16.85	-67.73 to 34.03	No	ns	0.879							OVA:CCR2 anti-Ly6G vs. TNP-OVA:CCR2 anti-Ly6G	-1.785	-38.41 to 34.84	No	ns	>0.9999
TNP-OVA:WT rIgG vs. TNP-OVA:CCR2 rIgG	-64.16	-126.5 to -1.844	Yes	*	0.042							TNP-OVA:WT rIgG vs. TNP-OVA:CCR2 rIgG	-48.11	-92.97 to -3.254	Yes	*	0.0325
TNP-OVA:WT rIgG vs. TNP-OVA:CCR2 anti-Ly6G	-1.545	-63.86 to 60.77	No	ns	>0.9999							TNP-OVA:WT rIgG vs. TNP-OVA:CCR2 anti-Ly6G	0.4243	-44.43 to 45.28	No	ns	>0.9999
TNP-OVA:CCR2 rIgG vs. TNP-OVA:CCR2 anti-Ly6G	62.61	11.73 to 113.5	Yes	*	0.0125							TNP-OVA:CCR2 rIgG vs. TNP-OVA:CCR2 anti-Ly6G	48.53	11.91 to 85.16	Yes	**	0.0071
Test details	Predicted (LS) mean 1	Predicted (LS) mean 2	Predicted (LS) mean diff.	SE of diff.	N1	N2	q	DF				Test details	Predicted (LS) mean 1	Predicted (LS) mean 2	Predicted (LS) mean diff.	SE of diff.	N1	N2	q	DF
OVA:WT rIgG vs. OVA:CCR2 rIgG	4.03	3.432	0.5979	19	2	4	0.0445	14				OVA:WT rIgG vs. OVA:CCR2 rIgG	0.9763	1.533	-0.5564	13.68	2	4	0.05754	14
OVA:WT rIgG vs. OVA:CCR2 anti-Ly6G	4.03	1.48	2.549	19	2	4	0.1898	14				OVA:WT rIgG vs. OVA:CCR2 anti-Ly6G	0.9763	0.04738	0.9289	13.68	2	4	0.09606	14
OVA:WT rIgG vs. TNP-OVA:WT rIgG	4.03	16.78	-12.75	21.94	2	2	0.822	14				OVA:WT rIgG vs. TNP-OVA:WT rIgG	0.9763	2.257	-1.28	15.79	2	2	0.1147	14
OVA:WT rIgG vs. TNP-OVA:CCR2 rIgG	4.03	80.94	-76.91	19	2	4	5.725	14				OVA:WT rIgG vs. TNP-OVA:CCR2 rIgG	0.9763	50.37	-49.39	13.68	2	4	5.107	14
OVA:WT rIgG vs. TNP-OVA:CCR2 anti-Ly6G	4.03	18.33	-14.3	19	2	4	1.064	14				OVA:WT rIgG vs. TNP-OVA:CCR2 anti-Ly6G	0.9763	1.832	-0.8561	13.68	2	4	0.08853	14
OVA:CCR2 rIgG vs. OVA:CCR2 anti-Ly6G	3.432	1.48	1.951	15.51	4	4	0.1779	14				OVA:CCR2 rIgG vs. OVA:CCR2 anti-Ly6G	1.533	0.04738	1.485	11.17	4	4	0.1881	14
OVA:CCR2 rIgG vs. TNP-OVA:WT rIgG	3.432	16.78	-13.35	19	4	2	0.9937	14				OVA:CCR2 rIgG vs. TNP-OVA:WT rIgG	1.533	2.257	-0.724	13.68	4	2	0.07487	14
OVA:CCR2 rIgG vs. TNP-OVA:CCR2 rIgG	3.432	80.94	-77.51	15.51	4	4	7.066	14				OVA:CCR2 rIgG vs. TNP-OVA:CCR2 rIgG	1.533	50.37	-48.83	11.17	4	4	6.185	14
OVA:CCR2 rIgG vs. TNP-OVA:CCR2 anti-Ly6G	3.432	18.33	-14.89	15.51	4	4	1.358	14				OVA:CCR2 rIgG vs. TNP-OVA:CCR2 anti-Ly6G	1.533	1.832	-0.2997	11.17	4	4	0.03796	14
OVA:CCR2 anti-Ly6G vs. TNP-OVA:WT rIgG	1.48	16.78	-15.3	19	4	2	1.139	14				OVA:CCR2 anti-Ly6G vs. TNP-OVA:WT rIgG	0.04738	2.257	-2.209	13.68	4	2	0.2285	14
OVA:CCR2 anti-Ly6G vs. TNP-OVA:CCR2 rIgG	1.48	80.94	-79.46	15.51	4	4	7.244	14				OVA:CCR2 anti-Ly6G vs. TNP-OVA:CCR2 rIgG	0.04738	50.37	-50.32	11.17	4	4	6.373	14
OVA:CCR2 anti-Ly6G vs. TNP-OVA:CCR2 anti-Ly6G	1.48	18.33	-16.85	15.51	4	4	1.536	14				OVA:CCR2 anti-Ly6G vs. TNP-OVA:CCR2 anti-Ly6G	0.04738	1.832	-1.785	11.17	4	4	0.2261	14
TNP-OVA:WT rIgG vs. TNP-OVA:CCR2 rIgG	16.78	80.94	-64.16	19	2	4	4.776	14				TNP-OVA:WT rIgG vs. TNP-OVA:CCR2 rIgG	2.257	50.37	-48.11	13.68	2	4	4.975	14
TNP-OVA:WT rIgG vs. TNP-OVA:CCR2 anti-Ly6G	16.78	18.33	-1.545	19	2	4	0.115	14				TNP-OVA:WT rIgG vs. TNP-OVA:CCR2 anti-Ly6G	2.257	1.832	0.4243	13.68	2	4	0.04387	14
TNP-OVA:CCR2 rIgG vs. TNP-OVA:CCR2 anti-Ly6G	80.94	18.33	62.61	15.51	4	4	5.708	14				TNP-OVA:CCR2 rIgG vs. TNP-OVA:CCR2 anti-Ly6G	50.37	1.832	48.53	11.17	4	4	6.147	14

[truncated: 12 more sheets: Fig. 4h, Fig. 4i, Fig. 5a, Fig. 5b, Fig. 5c, Supplementary Fig. 3b, Supplementary Fig. 6c, Supplementary Fig. 12a, Supplementary Fig. 12b, Supplementary Fig. 13a, Supplementary Fig. 15a, Supplementary Fig. 15c]
